# Supplementary material for: Dietary Supplementation of Haskap Berry (Lonicera caerulea L.) Anthocyanins and Probiotics Attenuate Dextran Sulfate Sodium-Induced Colitis: Evidence from an Experimental Animal Model
Source: Foods. 2024 Jun 24;13(13):1987. doi: 10.3390/foods13131987 (PMC11241346; doi:10.3390/foods13131987)
Supplement: Supplementary file 1 [file foods-13-01987-s001.zip]

Archive with 1 entries (1 files):
- foods-3022507-supplementary.pdf
